# Supplementary material for: Development of Three Sets of High-Throughput Genotyped Rice Chromosome Segment Substitution Lines and QTL Mapping for Eleven Traits
Source: Rice (N Y). 2019 May 10;12:33. doi: 10.1186/s12284-019-0293-y (PMC6510774; doi:10.1186/s12284-019-0293-y)
Supplement: Supplementary file 1 — Primers used for MAS during CSSLs development. (XLSX 35 kb) [file 12284_2019_293_MOESM1_ESM.xlsx]

## Sheet: A
Name	Chr	Forward Premers	Reverse Primers
A1-1	1	CAACCAATTCGCTATGGTAT	ACATGACATCGTCAGGCA
A1-3	1	ACCGCTGCTAATACTGAATAC	AGTGATGAAAAGAAATAGTGCTG
A1-4	1	TTTGGCAACTTTAGGGTTAGGG	TTGCCAAGAAGACCAAGATGAG
A1-20	1	GATAAGCTCAGAAGAATGGC	ACAGCTTTTTCTACTGAACCA
A1-11	1	TCACATCTGACCAGTTTGAC	CTATGAACACAGGGGTTGAA
A1-21	1	TAAACGGAGCATCACTTGGA	GTGTCCTTTCAGTTCTCGG
A1-23	1	ATTTGCAAACATGCCGGATA	AACTGGTGCTAGAAAATTCAAC
A1-24	1	CATTCGTTCTTTGTTCCACC	TCCACCTCAACATTTAGCC
A1-25	1	ACGAGCCTATAACCAAATCG	GCTGAACAGCACTGAATAGT
A1-15	1	TCTTTGGAGGCGAGCTGAG	CGAAGGGTACATCTGCTTAG
A1-16	1	GTACAGTCACAGTAACCCTC	CCACCAAATCAGACGTAGTA
A1-18	1	CAGTCCAAACTCTTCCATGA	CAGTTAAGACGAGGAGAACC
A1-19	1	CGATGGAGAGAGAATGTCTAGC	TAATACGCAAGGCAGAAGGG
A2-1	2	TGATCCAACGCATAGATGTT	CACTAGTCATGATAGGACTCT
A2-2	2	ACGGGTATATTAAACTTGTCCA	TTTTCATAATCGGACATCGCA
A2-3	2	TCTACACAGAAGGTTAGGTA	CTAAGCTAAGGTAAGCACT
A2-16	2	AATCAATCTATTCTGAAATACAAA	ACATGTTTTAAAGCACAACG
A2-5	2	AGAATACTGGGTGGTCCAT	TTATCTCCGTCTTCTCGCAT
A2-6	2	GATCTTTGAGGGGAACAACT	GATTCGGGAACGGTTTGGTA
A2-8	2	CTAGCTCGAACACTCTTGAA	CTTGCACGTAGTGGAGTATT
A2-9	2	ATGCGAGTGAAAGAAGAGATT	AGTTTGACAAAGTGAGGGAG
A2-10	2	GAAGAAGCAGCCTTTTCTG	ATGAAGGCCTCTGATACTCT
A2-11	2	CATTGGCGAGATGGTACATA	CCTCTCCCGAAATGGAATAC
A2-18	2	TTGTTGAATAATCAAGCCGC	AACGAACGATGCCTAAACA
A2-13	2	AAAACGGCTCAAAAGTCAATCC	ACTTATTAGGACATCTGATGGG
A2-14	2	TCTGCTCGAAATTAAGTTCAC	ACGCTAATAGTTTTCTCACTTTTG
A2-15	2	CATGTTATATCAAACACACCCT	CGTGTCTACACGGGCTAT
A3-4	3	GTATGGAGTGTCACTTTACCT	AACGATCAAACGCTGAACAC
A3-5	3	GCGACAACGAGGTGCCATCC	GTGCAATTCCTATGACATGC
A3-16	3	GGTTTGAATTGAGTCTACGTC	TAGGACTATTGTTGACACGC
A3-8	3	TGGAGACTGAGCTGATGCC	TCAGGTGGTCGGTTCCTTAC
A3-17	3	CTTGCTTCTTGCTTAAAATAAATC	CTACGCGCACCCTCTAT
A3-18	3	CCCATTGTTTCTCGTTTCTC	CAGTTTGTCATCTTGTAATCGT
A3-19	3	TTTGCGGAGTAGTAGGTGTC	TGCACAACTCCGAAATAACTA
A3-13	3	AGGAGCAAGAAAAGTTCCCC	GCCAATGTGTGACGCAATAG
A3-14	3	TTCATTCACCATAGCCTGAC	TTTTGATCGATGCTTCCTCT
A4-5	4	TATGGTAGCAACCAATCCTT	ATGAATGCAGATAAGTGGAAC
A4-6	4	TAATGTGAAATGTGGGGAGG	TAATTAGGGTGGAGTGACCA
A4-17	4	TCGTGTGATGAAACCACTAC	TGGCCAAGTATTCTTGTGTG
A4-18	4	TTTGGTTTGTGGCAGAATTG	CTCTACAAATTAGAACAGATTTTCA
A4-20	4	ACAGCTATAGCATTCAATTTGT	GCCTAAACTCTATTTGCTGG
A4-21	4	TACGCAGCTGTATTTCACTTA	TTGTGAAGCTAAGCTGTATTC
A5-2	5	GATTGACTGATAAATTGACAGC	CTAACTCCCATGGAATTAC
A5-15	5	TGACCATTTATCGCTTAGGG	TTGGTTCAGTGTGCTAACTT
A5-5	5	TCCTTTTCTAAATCTATGACCA	TGTACACTCCACTGAATTTGT
A5-6	5	TGCACTTCTAGCACCCAAAT	GGGAAGTGATGGATGGGATA
A5-9	5	TGACTACTGAAAGCCAGTAA	ATATGCTGCCGATCTATGC
A5-16	5	CACAATAACCTAGCTAGCAC	GAATCTTGTCACAGAAGCGA
A5-11	5	TAAATACACACACTGCACTC	GCTAAATTTCCTTTTGTGCAT
A6-1	6	CCCTTTGTTGTTAGCAGTTG	TCCGAACTACAGTACCAAGT
A6-4	6	AAGACTTTCTCGCAGTCAAT	TGCATGTAACTTAATACCACA
A6-5	6	AATGAGCGGAGACGAGAC	CAGTCTATCATAAAAGAAAGGGTA
A6-6	6	GCAGGAAGACAGTCCAAC	TTAGCAGACATAAAAGTTACCCT
A6-7	6	CTAGATCCAGACGATGCGAT	CTTCTTCACCCTCTGCAAATA
A6-8	6	ACACTGTAGCGGCCACTG	CCTCCACTGCTCCACATCTT
A6-13	6	TGGATGCCATTGCCTATTTGC	ACGTGGATCTTGAGTATTAACTCC
A7-3	7	GGGAGCCAAAACAGTAGCAG	GCTGTGCCCACTAAGTTAGC
A7-4	7	ACTAAGCATCACTTGTAGAG	TGTTTCAAGCTAAATGCCAC
A7-5	7	AGGGTCCTCGTCTTCTTTTGA	AGTCCTATCCAGATTGCCCTG
A7-6	7	TGAATCAAGCCCCTCACTAC	CTGCAACGAGTAAGGCAGAG
A8-14	8	GATTGCTCAAACACATAAAAACA	GGTACCAAACTAAACATGCAAT
A8-3	8	CCAAAACATTTAAAATATCATG	GCTTGTTGGTCATTACCATTC
A8-5	8	TACCCTCTCAAGATGTATGT	GATAACAACATGCATGAAAACA
A8-6	8	GAACCAGAGGACAAAAATGC	CATCATACATTTGCAGCCAG
A8-7	8	AATTGGATATCATGCTGGGG	TTTGCAAATTATTGTGAATTTGGT
A8-9	8	TCGTCATCTAGGTACGACTT	AATGGAAACAACAACTCACT
A8-10	8	CTCTATGATCAGGCACAGTA	CTTGGACTTATGTACCCAAC
A8-11	8	GACATGCAAAAAGTAAACCCT	AGTGACACGAACTATCACTG
A8-15	8	CCTGACATTAATTCCTTCTTTGA	CCCTCAACCTGAAAACTAGA
A8-16	8	TGTACCACTGCAAACTAAGG	TCTATGTATAGTGTCTGTATGACT
A8-13	8	GTTATGGAATGCTGATCAATG	GTACTAGCTTCTCGAGGACTAT
A9-1	9	GCATATACATGATGTGTGCAA	ACGCGTGGACAATATATGA
A9-3	9	ATAAGCCTCGTGATCCCTT	GATTATCACACAGAGGCCAAT
A9-4	9	CCTGAGACCTTAGGTGAGT	GAGACAAAATGACCTACTCCT
A9-5	9	GGACAGGGTAAAGTGTTAGA	CCTAAGACCTATCAACTCCA
A9-7	9	GGCCTTTGGTTACCCCTAAC	TGTACAGCAAAAGCAACCCC
A9-8	9	AATAACAGTTGCTCGCAGGAGAAGG	GGACCGGCCATTTATTTCACTCAAC
A10-3	10	TTGTTGCCACACATTTCAAG	GATAAAAATGTGCTTTGGTGC
A10-4	10	ATAAAACCACTTAGGGACTG	TCATGATAGTCACTTGCAGAT
A10-5	10	ATGAATTGCTCTCCAACCTT	ACCCCAAGCAAGTATATGAG
A10-6	10	ATTGGAATGCTAAGTCAGCG	GGCCACTTTTTCGTATCTCT
A10-7	10	CTCTTGAGCTAATCTGCTGT	GAATGGCTTGGTCTAGGTG
A10-8	10	ACGTTTTGGCTTATTTGGTA	TACTCCGTACCGTTCATGG
A10-9	10	ATGCAATTTACCATAAGGTTC	TCTGAGATGGATCACATTGG
A11-1	11	TGCGATGCGATCTACCTAT	TTGCACGCGCACTAC
A11-3	11	AACAGAAACATGCCCATAAC	TTCAAAATGGTAAATAGTCCCA
A11-10	11	TGCTTCACGGGTAAAAGTC	TTCCCATGTTTTATCAACTGAC
A11-5	11	CTCATGAAATCACCAGCATGA	CAACCACTTCCTTTTCACTTG
A11-6	11	GAGATTGCACAAGGTCAATG	CGTAGTCCCAGACATGTATTT
A11-8	11	CAGGAATAATATACGACCTC	TGGTTTGTTACAGATGCC
A11-9	11	TCGATCGATCTTCACGAGG	TGCTATAAAAGGCATTCGGG
A12-1	12	CTCCGTTCATTTGTATTCGC	CTTAGTGAATCGGAGAGTGA
A12-3	12	GAAATGAGGAGTCGACGAG	TGATTTACCACTCACTGTCT
A12-5	12	AGAATTGACTTTAACCATGTTC	GGAGGAAGTATTTGAGTAGTCT
A12-6	12	ATCCTAGTACCAGTGCAAA	TTTATTTAAGATTTATGTGCG
A12-7	12	CTCGATCCCCTAGCTCTC	TCACCTCGTTCTCGATCC
A12-10	12	AACTCCTGATGCCTCCTAAG	TCCATAGAAACAATTTGTGC

## Sheet: B
Name	Chr	Forward Premers	Reverse Primers
B1-1	1	GGTAACTTTGTTCCCATGCC	GGTCAATCATGCATGCAAGC
B1-6	1	TTGACGATGGCAAGCTCC	GATTTCCGCAGCAAGTATCC
B1-11	1	ATGCTCTGTTTGGCTTATTTCACG	ATACAGTTCGTCCGCTACAGGC
B1-13	1	GACTGCATGACATCCTGGTG	GACAGCTTCATCACGCACC
B1-20	1	TGGTACAAGATGCAAGCGTC	GCCAACTTTCTCGTGCACAG
B1-21	1	TGTTAATTCCGTGTCCGA	TGAAAATCAAATTTGTTACGGT
B1-22	1	GGCTCTACCTCGCTGTTGTC	ACGAATATAACCTGCGGCAG
B2-2	2	CATTTCAACTAGTAAGCGTGTC	TTACAGCCGCTATGATAAGG
B2-5	2	GCTTAAGGACTTCTGCGAACC	CAACAGCGATCCACATCATC
B2-7	2	CATTCCGTCTCGGCTCAACT	CAGAGCAAGGTGGCTTGC
B2-10	2	GTTCCCGTATCATCAACGAG	CTGATCGAGCGGTGTAGC
B2-15	2	AGGATGCAGGTGTGATGATAC	TCAAAGCCAAATTGGACTCC
B3-3	3	TTGGAGAGACGAGCGAGAGAG	AGTGTTGGTGAGCATAGCAGTTG
B3-6	3	TCCTGTGTTCGCCTGCTCGTC	TTCGTGGTCGCTGAAAAGTCC
B3-8	3	CAGCTAGGATGTTGAAGGATCG	GCCAGCTTTGACTGCACTGC
B3-13	3	AGGATTTGGGCTGTCAATGC	AGCCTACCACAAGACATATAATCG
B4-4	4	TAGCCGATATGAGATCATTTGG	CAATTGTGGCTTAGAAATCAAC
B4-8	4	AGGGAGTGTGGCAACTATGC	GGGAGGAGTGAGAAGGGATC
B4-12	4	GGGACCTTGAGTGAACGG	GGATTTTGGGCTCTGCC
B4-13	4	GGGCGCATGTGTATTTCTTC	TGGGGAAAAACCACAAGCC
B5-14	5	TGTTCAGTGTTCAGTGCCACC	ACCTTGATCTTGGTGGATGCC
B5-15	5	ATGGAGTAGACGGAGCACTAATCG	ACCTCGCACGATTCATCATGC
B6-10	6	TTTGTGGGCTAGGATTACCTCACG	CACGAATCCTATGACTGATCCAACG
B7-3	7	GTCCATGCATCCATCTCTAG	ACGGAAGGAATACGTCTGTA
B7-9	7	AACCTCGAATTCCTTGGGAG	TTCGACTCCAAGGAGTGCTC
B8-10	8	ACCGAAGTAGGCCAAGAT	TTGAGAAAACCAGGGTGC
B8-11	8	AGAAAGAGGAGGGGGAAGTG	CCATCGAGACATCCATCTCC
B8-7	8	GAGGACCCCGAATCGATC	AACAGGGCCGGGTTAAGTAG
B9-2	9	CCTGGTTAGCACTACAGCTC	TAGTTGGCTATGTCCACACC
B9-9	9	cgtcggatgatgtaaagcct	catatcggcattcgcctg
B10-3	10	GCAGGAGTATATACGCAGGG	ACTCAGCGTGCTCAACCTG
B10-4	10	GCACATGGTGAGACGTCCTC	AAGTCCTGTAGTAGGTCACACCG
B10-5	10	CTACACGCGCAAACTCTGTC	ATGAAGGTCTAGGCTGCACC
B10-6	10	CATTGGGGGTGGATAAAGAG	TATCCTCTACTCCCTCGGCC
B10-9	10	ACGTTGATTTCATTCAGGTC	ACGCTAACTGAGAAACATGG
B11-12	11	TAATTGATGAGCTTGATGTA	AGAGAGATTTTATGAAACCA
B11-13	11	CAGCAAGCAGATGGTGGC	AACATCTACTCCGCCACCAC
B12-6	12	ATCTTGTCCCTGCAGGTCAT	GAAACAGAGGCACATTTCATTG
B12-8	12	gtgaatggtcaagtgacttaggtggc	acacaacatgttccctcccatgc
B12-9	12	AGCTCGATCCCCTAGCTCTC	TTGGAGAAGGTCACCTGCC
B12-10	12	TAACGGAGGGAGTAGTTTTC	GAACCTACATATCGAGAGCA

## Sheet: C
Name	Chr	Forward Premers	Reverse Primers
C1-8	1	CACAACCCACAAACAGCAAG	CTTCCCCCAAAGTTTTAGCC
C1-12	1	GCCTTTGTCCTTCAGTAGGC	AGAGCGCCTGGGTATAATTG
C1-16	1	GACTGATTCCGCCTTCCTCT	CCGCATCCAAATAAATCCACG
C1-17	1	ATCAAACTAGCATTTTTCACATTA	CTGAACTCGGCCAAAGTAGTA
C2-2	2	TTAGTACCTCATCATAGCTG	CTCTAATCTTCTCTCATTATCA
C2-4	2	CTAAATGACAAAAGATAGCA	AAATTCTGACTTGTATGACA
C2-6	2	TCCTAGTGCATCAGCACAGC	GTCCGTTTCAGCAAGCAAAC
C2-7	2	GATTGAAAATTAGAGTTTGCAC	TGCCGAGATTTAGTCAACTA
C2-10	2	CCTCCACTTCCAAAATAAATGT	TTGAATGTTCAAAATTAGCAAC
C4-2	4	GACGAAAACCGGTCGAATTC	TCCAACAAGAGTGAGCATGC
C4-3	4	TACATGTCAACGTAGGAGCG	AGCCAAAGACCAAACAAATC
C4-4	4	TTGCATTGACCGATCAATTG	GCCTTGTCAGTCTACATGCAT
C4-5	4	ACCTTTTCTTGGCTTGAGGG	GCTTTTGCTACTTTTGGGGG
C4-7	4	GATATCGCTAGCGGATTCAGAG	TCCGTAGTGTAGTGATATGGTGA
C4-8	4	CACAAAGGCCATCAGTTGAA	GGGTAAGACGTGGAACAGAG
C4-10	4	ACACGATCCACTTTGCGC	TGTGTCTTGAGCAGCCAGG
C5-1	5	TTGTAACCACCAGCAGCAGGG	AGCAATGGTACAAATAGCCAAGC
C5-4	5	ATTTCAGTACAAGGCACCCATGC	AGGGAGTACCAACTTGCTGTTC
C5-5	5	CGAGAGAGAGATAGAGAGAGGAG	GAACATCTCTAAAAAAGAACCACAT
C5-6	5	ttccatggcacacaagcc	ctgtgcacgaacttccaaag
C5-7	5	AACCTCTCATGGCTGCTCAT	TTGCAATGCTCCATGGTAGC
C6-2	6	CAGTCTTGCTCCGTTTGTTG	CTGTGACTGACTTGGTCATAGG
C6-7	6	CAAGTTCAACCATTCGTCATGC	CAGTGGTTTGAAGGGAGCTG
C6-8	6	ccttactcccatgccatgag	tataaccgacctcagtgccc
C6-11	6	GCCAGCAAAACCAGGGATCCGG	CAAGGTCTTGTGCGGCTTGCGG
C6-12	6	cggagagatctgacatgtgg	acaccaggctacccaaactc
C6-13	6	GTTTCGCGAAGCCCTCTC	AAACCCTAACCCTCGACTCC
C7-2	7	tgcttcttgtcaattcgcc	cgactcgtggaggtacgg
C7-3	7	CAACGAACCCTAGTGAAAAG	TTATGTTAATCTCGGAAGCC
C7-6	7	CAGAGGAAGAGTACGTCAAGAT	TGTAGATCCCTCTCTCTGCATG
C7-7	7	TCCCTCCAGCAATGTCTTTC	CCTTCATCTTGCTTTCCACC
C8-5	8	ccggcgataaaacaatgag	gcatcggtcctaactaaggg
C8-7	8	ATGTTGCACTCCTTCAATGTCC	CATGAGACAATGCCAGAAAGC
C8-9	8	ATGGACTTTCGAGAATGTTG	GAGTACGAAATGAAGGCAAG
C8-12	8	ACCACCACGCCATTAGAGAC	TGAGCATCCCGTGCTGTC
C8-13	8	ATCGATGGAAGCTCTTTGCC	GGATGTACAAGAGCTTAGGAGC
C9-3	9	cgtgctcctcttcgtcaag	cggtactcgaaacggagag
C10-2	10	TACACGAGGGAGTACTCGAATGG	CATGGAGGTATAGAAGAGCATTGG
C10-3	10	GCGGCGTGCTCTAGAAATAC	TCTCTCATACGCTCATCACACA
C10-4	10	TCCATCAAGTTTGAAGGTAAC	TGTACTAGTGAATGTTGCATG
C10-5	10	GCATTTAGATTAGATGAGGCACC	GACATACTCCAGGCCAATAATTC
C10-6	10	CCAGCCCAAACAGCTCTTGC	GGGCACTGTTTGTCTTTCTGTGC
C10-7	10	ACAGGTCCAACTAATTACATATA	AAAGTGAGTCACAAATAAAAG
C11-1	11	ggcttcatctttggcgac	ccggattcacgagataaactc
C11-2	11	cgagcgtgcgttagcttg	ggacgtacagaatttgcgaatc
C11-7	11	tcgagagcgtttataggatacc	gcactacaagtatgtggatacc
C12-2	12	CAAAAACAGCAGCAGATGAC	CTCAAGATGGACGCCAAGA
C12-4	12	CTCTGTCCCTGCCGATTTTG	TCGTAATTAAATTGGGCCTGCA

## Sheet: AB
Name	Chr	Forward Premers	Reverse Primers
AB1-1	1	AGATCCATCCCTGTGGAGAG	GCGAACTCGCGTTGTAATC
AB1-2	1	TAGCTCCAACAGGATCGACC	GTACGTAAACGCGGAAGGTG
AB1-3	1	TGATTTGCTCCTACCGACCACG	CTGGCAGTATGGTACTAACCGC
AB3-1	3	CAGCTGAGAAGCCATCC	CACATGACAGCCAGTCGG
AB3-2	3	ATCAGCAAGAAAGCTCTGCTCC	AGGAAATTCGCCCTAGTAGATAG
AB4-1	4	ACCATGCCTCATGACATGTGG	TGGTTTTGTGTAGCTCTGTCGG
AB4-2	4	AGTGATACAAAGATGAGTTGGG	TCCTAATGTTGGGTGGGTAAAG
AB4-3	4	GTACTACCGACCTACCGTTCAC	CTGCTATGCATGAACTGCTC
AB4-4	4	TATGCGAAGGATGTGCGAC	ACGAATACATGTGCCTGCC
AB4-5	4	tagcaagcttggagaagtgatgg	cagaagaagtcagctctatgcttgg
AB4-6	4	CGGAGCTGGTCTAGCCATC	GTCTCCGTCTTCCTCACTCG
AB4-7	4	AATGGGACCAGAAAGCACAC	AAAAAGAGCATGGGGGCTAC
AB5-1	5	TTGTAACCACCAGCAGCAGGG	AGCAATGGTACAAATAGCCAAGC
AB5-2	5	ATTTCAGTACAAGGCACCCATGC	AGGGAGTACCAACTTGCTGTTC
AB5-3	5	TACGTACCAACAGGCGGAGG	TTCTTGGTGCTATCTTCGTGCTC
AB5-4	5	AACCACCTAGGTTTCTCCCC	TAGCAACGAGGTTATTGGGC
AB5-5	5	GCTCTCCTGTGGGTTTTCAG	CATGGTGCTCCTACTGGTTG
AB5-6	5	GTGCGGATTTCTCCTCTCTC	TGCCGGTCCATTTCTAGAAG
AB6-1	6	CAGTCTTGCTCCGTTTGTTG	CTGTGACTGACTTGGTCATAGG
AB6-2	6	ATCGCAGCAATGCCTCGTG	TGCGTTTGTGTTTGGCTCG
AB6-3	6	GCCAGCAAAACCAGGGATCCGG	CAAGGTCTTGTGCGGCTTGCGG
AB6-4	6	GGCTAGCTTTAGCTGCGTTG	ACCCAGATCGAAACAACTGC
AB6-5	6	CTTCGGCTTCTGAACTAGCG	CAGTGCCGATGATCCTCTTC
AB6-6	6	GTTTCGCGAAGCCCTCTC	AAACCCTAACCCTCGACTCC
AB7-1	7	CGTAGGTGATATATTGATCC	GTTCAAATTTTAACTAGCCA
AB7-2	7	TTCTGCTCCACGTGTTCTTG	TAACCCATAGTCCCGTACGC
AB7-3	7	tctcctcttcccccgatc	atagcgggcgaggcttag
AB7-4	7	TCAAGGTCGACATGTTAGGTATGC	AACCCTATCACCTGAGAAACATCC
AB7-5	7	acagtatccaaggccctgg	cacgtgagacaaagacggag
AB7-6	7	TGGAAGTTTCCTGGCGATAG	TGGTTGGACTGAAAAGTCCC
AB10-1	10	CTTTGTAGACCGTATCATTGTCC	GAAACGTCTGGCGAGTTCC
AB11-1	11	ggcttcatctttggcgac	ccggattcacgagataaactc
AB12-1	12	ATCAGCAGCAGATTGGTGC	TACCCTTAGTCTCCTATGTGTCC
AB12-2	12	GTATCCTTTCTCGCAATCGC	GTGGCCCGAACCTGTATAAC
AB12-3	12	TCACCGTCACCTCTTAAGTC	GGTGGTTGTGTTCTGTTTGG

## Sheet: BC
Name	Chr	Forward Premers	Reverse Primers
BC1-1	1	TTCTCAGCTGCTTGTGCATC	CCTCCAAGGTAAAGGGGTTC
BC1-2	1	ATCCCAACTCTAAGCCACCC	CTACCCGTCACCAACTCACC
BC1-3	1	CGGAGAAGACCGAGACGTAG	TCCCGTGTAAAAGTTGGGAC
BC1-4	1	AGGTAACTAAGCTAGGTGTT	TAGGTACAGTAATACCAAGC
BC1-5	1	GAAATGGACTCGCTCCTAAACTGG	ACGAACTAGAGCATGGGCACTCC
BC1-6	1	GAAGTGCTCCCTAAACTTGTTGC	TTATGGAGGATGGATTCGAAGG
BC1-7	1	TGCGGGACCTATGTGGGAC	ATCTGGAGCTGGATGGGTTCG
BC1-8	1	CATCTCAAAGTCGTGAGTGCAAC	ATACGTGACCCCTCCGAGCT
BC1-9	1	ACTCCCAACACCAACACCACC	TGCAGGGATTGGTACTCCG
BC1-10	1	TACATACACGTTCATGTGCC	CGAGCGTAGGAAGACTACC
BC1-11	1	CAGCAAACCAAACCAAGCC	GCGAGGAGGAGGAGAAAAAG
BC1-12	1	GAAAGGTGATGGGAGAGCAG	TGACACCCTCTCTCCACCTC
BC2-1	2	ATGTGTGCTTCGGTCGTGAT	TTCTCACATCTGAACCTCTCC
BC2-2	2	TGCTGATGTTAATCTGTGGGTG	TGGCGGCTTGAGAGTGTTTGTAG
BC2-3	2	TGACTATGTAAGGTTGCTGCTG	ACAGCTCCACAGCAAAGAACC
BC2-4	2	ATCCTGATCTCTCCTGTGCC	AGATGTAAACCCAATAGGACC
BC2-5	2	TGCTGCTTCTGTCCAGTGAG	GGATCATAACAAGTGCCTCG
BC2-6	2	TCTCTGAACACACCCACACC	TGTTTTGATCTCAGCTCCCC
BC2-7	2	GTAGCAGAAACCAATGCTC	ATTCGCGATAAATATGGACT
BC2-8	2	TTCGACGATTCTGTACACGC	CATGATCCCAAATGCATGGG
BC2-9	2	TCACCACCGTCATCCTCAAC	AGCCGCAAACCGATCACAAT
BC3-1	3	GGGCTGTCATTGTCACGAG	GGCATCGACTCATCAGCC
BC3-2	3	TCGTCCATCCATTGATGCTAATC	TGCCATTTATCATTTGCCATTC
BC3-3	3	TGGCCGTTGAGGCGATTAG	CAGAGTCTTACTGCTAACCCCGT
BC3-4	3	GCGCGATAAACGTTTGAGAGAAGG	AAATCAGTCGCGGTTGCTGTCC
BC3-5	3	GCGTCGTAATGTAATGGCTGG	TTGTTTGACCTCACACACTCTGC
BC3-6	3	TGCATAACACCCAAATGCCTTC	TATGTTACAATGTTCACGGTCC
BC3-7	3	CACCGTTTGGTTTGGCAG	AGCATGGTGTACCTCGTCG
BC3-8	3	TGGCGTGCTAGACCTGATGTTTG	TGTCTGATAAGGCTCTCAATGCG
BC3-9	3	ACGCTGTGGCTATGCCTTTGG	ACATGGCCTTGTAGTAGACGAGAG
BC3-10	3	TGGCTGTTATGTGAAATACAC	CTCTGTGATGTATTAGGGAAAAC
BC3-11	3	GCAAGACGAGGCAAGGCTG	AGTTGTACTCTGGTTGCTTCCGC
BC3-12	3	CGAATCTGCTACTCGTTATCTT	CCCTATGTCCCTTAGAAAACC
BC4-1	4	AGAATAGAGTGCATCATCGTC	AACCTGATAGGTGGAAGATGTAC
BC4-2	4	GCATGGCCAAATATTAAAGG	GGTTGGAAATAGAAGTTCGGT
BC4-3	4	ttgccattcgcgtggaggcg	gtccatcatccctatggtcg
BC5-1	5	TAATAGGAAGAGTGCGTCAGAGC	ACCAGTGATAACCAGTAACCCG
BC5-2	5	TCCAACATGGCAAGAGAGAG	TATCACATTCGATTCCAGCATG
BC5-3	5	AAACAACGACGTCCCTGATC	GTGCCTCCGTGGTTATGAAC
BC5-4	5	TCAGTCCACTGCTCACCCC	CCAGAGCGGTTTTGTCCTAC
BC5-5	5	ATCCCGTGTGTTGGCTTAGAATC	TCCAAACATCAGAAAGCAAGCAC
BC5-6	5	TTACCACAAGGATTCTCGTCG	TCCACGGTTAAGATAAATGCATC
BC5-7	5	AAATATCTATCGGCCTCTCCAAGC	GGAGGAATCGAACCAGAGAAGC
BC6-1	6	ATCGACATAGAAAACGGAACAGC	ATTCCCAACCTCTCTCCCTGG
BC6-2	6	ctcaacgttgacacctcgtg	tcctccatcgagcagtatca
BC6-3	6	CCAATCTAAATTACGCCGCTAGG	GCCAGCTGTTGTTTGTAGTTTCG
BC6-4	6	CCATAAGATGCAGGCCGTTGT	CAGCTTTGGTCAGATGGTCAC
BC6-5	6	GCTCCACAGAAAAGCAAAGC	TGCAACAGTAGCTGTAGCCG
BC6-6	6	CACTTGAGAAAGTTAGTGCAGC	CCCAAACACACCCAAATAC
BC7-1	7	TATGTCCTTAGCATGGAAGACC	CGTTGTTGATCATCTGGTACG
BC7-2	7	TGTGGACAACCTCAACTGAAAGC	CATAATCACCAACATCGGAGAAGC
BC7-3	7	TTAGCTTTCCTCCAGTCTCC	ACGGGTATCTGAAACACAAC
BC7-4	7	TGCCAATTACCTTCCCGTAC	TGCTCCGTATTGCTGCTATG
BC8-1	8	GTTTGAACAGTAGGACTTGT	AGAACATCTCACACTTCTCT
BC8-2	8	TTATCTGCCACCTGAGTCCC	ACTTGGCGACTCTGATCTGC
BC8-3	8	ACCTCACCTGTGGATCTTGG	CAATCCCCTTCTCTCCTTCC
BC8-4	8	ATCTCCCTCCCTCTCCTCAC	TCCACACCTTCACAGTTGAC
BC8-5	8	TTGGATCGTCTCCCTCAA	CTCCCATGCCTTCTTCTC
BC8-6	8	GCGGCTATTGTAAGTGTTTG	TATATGAGTGCCACATGACG
BC8-7	8	ACTCCAAACCTCACTGCACC	TAGCACACTGAACAGCTGGC
BC8-8	8	ttgaaggcgctgaaggag	catcaacctcgtcttcaccg
BC8-9	8	GTGAAAGTCGGTGACGATGG	ACTTAGGGGATCAGGGGATG
BC9-1	9	GAATGGGATTAGACGATTTG	CCATGAGTGACATCAAAAGG
BC9-2	9	AAGTCGAAGGAGGAGTTGTC	CACCGAAACTAAAGACGAG
BC9-3	9	AGGCTGATCCAAGATCCATG	CCCGGAGGCTGATTCTTG
BC9-4	9	AAATGCCCCATGCACAAC	TTGTCAGATTGTCACCAGGG
BC9-5	9	TCTTACGAATAGGCCCTTGG	AGAGCCCACAACACTTGTGC
BC9-6	9	ctcgtttattacctacagtacc	ctacctcctttctagaccgata
BC9-7	9	TGACTCAAGGCATATGCAGC	TTGTCCATGCTGTTAGCCTG
BC9-8	9	CAGGTAAGTTTTCATTTTCA	GAGCAGGAGTAACAGTTGTA
BC10-1	10	TTGACAAGCCACACACACAG	GTCCTCCCTTGGTTCTTTCC
BC10-2	10	TTAGGCAAACGTGATTGGC	TACCGTTTCCATCCTTCGC
BC10-3	10	CGGCGAGATAACAATTCTCC	GCGTGATGATATGGTATCGG
BC11-1	11	AATCAGCAGGTGAGGACGAG	GAACTGATGGGAAAGCCAAC
BC11-2	11	CCAACTCCTAATTATGCTGAAGC	GAGTGGTAGTGGCCCAATGG
BC11-3	11	gatccagcgtgaggaacacgt	agtccgaccacaaggtgcgttgtc
BC11-4	11	ACACAACTTACGATACATGCCC	TGCTATTAGGCGATGACAACTC
BC11-5	11	CGCTTGAAAGGACTCCAGAC	CCATCTACTCACCAAACGTTCC
BC11-6	11	AGTTCCTGATTCTTCCCTCG	CTCAGTTCCCTATACCAAGCC
BC11-7	11	CGGCATGTCATGGACTACG	CAGGAAATCTGTAACCAGAGG
BC11-8	11	TGAACCCTGCTCTTCTGAGTC	AAAGAAGATATGAAGGCACCG
BC11-9	11	ACAGCTATTGAATCGGGAC	CCTAATACCAACACTACTGGAG
BC11-10	11	TGCTTGATCTGTGTTCGTCC	TAGCAGCACCAGCATGAAAG
BC12-1	12	TAGTGCCGATCGATGTAACG	CATATGGTTTTGACAAAGCG
BC12-2	12	AGTTGCGCAGCTAATCGATC	AAGATCCAACGGGTTCTGTG
BC12-3	12	TCCCTCACCCTCACTCTCAC	TCTTGTTGCTTGTGCTGTCC

## Sheet: AC
Name	Chr	Forward Premers	Reverse Primers
AC1-1	1	GGAAGCATCATGCAATAGCC	GGCCGTAGTTTTGCTACTGC
AC6-1	6	GAGAATTTTTATGCCATGAGAG	TCGATGGTAGGCGATTTAAATA
AC12-1	12	GAATTAACCCATGGATGGCA	GAGGTATGTGCATTAGGTGG
AC12-2	12	TGCCCTGTTATTTTCTTCTCTC	GGTGATCCTTTCCCATTTCA
